# Supplementary material for: ﻿Anthemissect.Hiorthia (Asteraceae) on Kriti Island, Greece: high ploidy levels and a new species
Source: PhytoKeys. 2023 Jul 13;229:113–29. doi: 10.3897/phytokeys.229.102703 (PMC10359916; doi:10.3897/phytokeys.229.102703)
Supplement: XML Treatment for Anthemis pasiphaes [file phytokeys.229.102703-treatment1.xml]

<!DOCTYPE tp:taxon-treatment
  PUBLIC "-//TaxonX//DTD Taxonomic Treatment Publishing DTD v0 20100105//EN" "tax-treatment-NSO.dtd">
<tp:taxon-treatment xmlns:tp="http://www.plazi.org/taxpub"><tp:treatment-meta><kwd-group><label>Taxon classification</label><kwd>
                <named-content content-type="kingdom">Plantae</named-content>
              </kwd><kwd>
                <named-content content-type="order">Asterales</named-content>
              </kwd><kwd>
                <named-content content-type="family">Asteraceae</named-content>
              </kwd></kwd-group><mixed-citation publication-type="journal"><person-group><name><surname>Goula</surname><given-names>Katerina</given-names></name><name><surname>Constantinidis</surname><given-names>Theophanis</given-names></name></person-group><article-title>﻿<tp:taxon-name><tp:taxon-name-part taxon-name-part-type="genus" reg="Anthemis">Anthemis</tp:taxon-name-part><tp:taxon-name-part taxon-name-part-type="infraspecific-rank">sect.</tp:taxon-name-part><tp:taxon-name-part taxon-name-part-type="section" reg="Hiorthia">Hiorthia</tp:taxon-name-part></tp:taxon-name> (<tp:taxon-name><tp:taxon-name-part taxon-name-part-type="family">Asteraceae</tp:taxon-name-part></tp:taxon-name>) on Kriti Island, Greece: high ploidy levels and a new species</article-title><source>PhytoKeys</source><day>13</day><month>07</month><year>2023</year><volume>229</volume><fpage>113</fpage><lpage>129</lpage><pub-id pub-id-type="doi">10.3897/phytokeys.229.102703</pub-id></mixed-citation></tp:treatment-meta><tp:nomenclature><label>﻿</label><tp:taxon-name>
              <object-id xmlns:xlink="http://www.w3.org/1999/xlink" content-type="arpha" xlink:type="simple">3D38E591-CAFD-570A-AD1F-B33D03201A78</object-id>
              <tp:taxon-name-part taxon-name-part-type="genus" reg="Anthemis">Anthemis</tp:taxon-name-part>
              <tp:taxon-name-part taxon-name-part-type="species" reg="pasiphaes">pasiphaes</tp:taxon-name-part>
              <object-id xmlns:xlink="http://www.w3.org/1999/xlink" content-type="ipni" xlink:type="simple">urn:lsid:ipni.org:names:77323168-1</object-id>
            </tp:taxon-name><tp:taxon-authority>Goula &amp; Constantinidis</tp:taxon-authority><tp:taxon-status xmlns:xlink="http://www.w3.org/1999/xlink" xlink:type="simple">sp. nov.</tp:taxon-status></tp:nomenclature><tp:treatment-sec sec-type="diagnosis" id="SECID0ERXAG"><title>Diagnosis.</title><p>Member of <tp:taxon-name><tp:taxon-name-part taxon-name-part-type="genus" reg="Anthemis">Anthemis</tp:taxon-name-part><tp:taxon-name-part taxon-name-part-type="infraspecific-rank">sect.</tp:taxon-name-part><tp:taxon-name-part taxon-name-part-type="section" reg="Hiorthia">Hiorthia</tp:taxon-name-part></tp:taxon-name> related to <italic><tp:taxon-name><tp:taxon-name-part taxon-name-part-type="genus" reg="Anthemis">A.</tp:taxon-name-part><tp:taxon-name-part taxon-name-part-type="species" reg="samariensis">samariensis</tp:taxon-name-part></tp:taxon-name></italic>, but differing in its woolly indumentum, presence of lobed leaves on flowering stems, longer aristae (1.5–2 mm) on receptacular scales, and presence of denticulate auricle on achenes of ligulate florets.</p></tp:treatment-sec><tp:treatment-sec sec-type="material" id="SECID0EPYAG"><title>Type.</title><p>Greece. Kriti: Nomos Rethimnou, Eparchia Amariou. Mt. Kedros, ca. 2 km linear distance S of Gerakari village, vertical limestone rocks facing N, on the northern slopes of the mountain, 1265 m a.s.l., <named-content xmlns:xlink="http://www.w3.org/1999/xlink" content-type="dwc:verbatimCoordinates" xlink:type="simple"><named-content content-type="geo-json" specific-use="{&#34;type&#34;:&#34;Point&#34;,&#34;coordinates&#34;:[24.600000,35.183333]}" id="NCID0EYYAG" xlink:type="simple">35°11'N, 24°36'E</named-content></named-content>, 29 April 2018, Goula, Kofinas, Papanikolaou &amp; Papiomytoglou 2379 (holotype, ATHU). Figs <xref ref-type="fig" rid="F3">3</xref>–<xref ref-type="fig" rid="F5">5</xref>.</p><fig id="F3" position="float" orientation="portrait"><object-id xmlns:xlink="http://www.w3.org/1999/xlink" content-type="doi" xlink:type="simple">10.3897/phytokeys.229.102703.figure3</object-id><object-id xmlns:xlink="http://www.w3.org/1999/xlink" content-type="arpha" xlink:type="simple">1F7C0DBE-1629-5F8B-854A-26598445E665</object-id><label>Figure 3.</label><caption><p>Holotype of <italic><tp:taxon-name><tp:taxon-name-part taxon-name-part-type="genus" reg="Anthemis">Anthemis</tp:taxon-name-part><tp:taxon-name-part taxon-name-part-type="species" reg="pasiphaes">pasiphaes</tp:taxon-name-part></tp:taxon-name></italic> Goula &amp; Constantinidis (ATHU).</p></caption><graphic xmlns:xlink="http://www.w3.org/1999/xlink" xlink:href="phytokeys-229-113_article-102703__-g003.jpg" position="float" orientation="portrait" xlink:type="simple" id="oo_877212.jpg"><uri content-type="original_file" xlink:type="simple">https://binary.pensoft.net/fig/877212</uri></graphic></fig><fig id="F4" position="float" orientation="portrait"><object-id xmlns:xlink="http://www.w3.org/1999/xlink" content-type="doi" xlink:type="simple">10.3897/phytokeys.229.102703.figure4</object-id><object-id xmlns:xlink="http://www.w3.org/1999/xlink" content-type="arpha" xlink:type="simple">70B43B27-5FE9-5E36-9C7D-C21FEC195B11</object-id><label>Figure 4.</label><caption><p><italic><tp:taxon-name><tp:taxon-name-part taxon-name-part-type="genus" reg="Anthemis">Anthemis</tp:taxon-name-part><tp:taxon-name-part taxon-name-part-type="species" reg="pasiphaes">pasiphaes</tp:taxon-name-part></tp:taxon-name></italic> Goula &amp; Constantinidis and comparison with <italic><tp:taxon-name><tp:taxon-name-part taxon-name-part-type="genus" reg="Anthemis">A.</tp:taxon-name-part><tp:taxon-name-part taxon-name-part-type="species" reg="samariensis">samariensis</tp:taxon-name-part></tp:taxon-name></italic> and <tp:taxon-name><tp:taxon-name-part taxon-name-part-type="genus" reg="Anthemis">A.</tp:taxon-name-part><tp:taxon-name-part taxon-name-part-type="species" reg="cretica">cretica</tp:taxon-name-part><tp:taxon-name-part taxon-name-part-type="infraspecific-rank">subsp.</tp:taxon-name-part><tp:taxon-name-part taxon-name-part-type="subspecies" reg="cretica">cretica</tp:taxon-name-part></tp:taxon-name><bold>A</bold> capitulum <bold>B</bold> leaf <bold>C</bold> receptacular scales <bold>D</bold> flowering stems <bold>E</bold> achenes of disk florets <bold>F</bold> achenes of ligulate florets <bold>C<sub>1</sub></bold>–<bold>F<sub>1</sub></bold><italic><tp:taxon-name><tp:taxon-name-part taxon-name-part-type="genus" reg="Anthemis">A.</tp:taxon-name-part><tp:taxon-name-part taxon-name-part-type="species" reg="pasiphaes">pasiphaes</tp:taxon-name-part></tp:taxon-name></italic><bold>C<sub>2</sub></bold>–<bold>F<sub>2</sub></bold><italic><tp:taxon-name><tp:taxon-name-part taxon-name-part-type="genus" reg="Anthemis">A.</tp:taxon-name-part><tp:taxon-name-part taxon-name-part-type="species" reg="samariensis">samariensis</tp:taxon-name-part></tp:taxon-name></italic><bold>C<sub>3</sub></bold>–<bold>F<sub>3</sub></bold><tp:taxon-name><tp:taxon-name-part taxon-name-part-type="genus" reg="Anthemis">A.</tp:taxon-name-part><tp:taxon-name-part taxon-name-part-type="species" reg="cretica">cretica</tp:taxon-name-part><tp:taxon-name-part taxon-name-part-type="infraspecific-rank">subsp.</tp:taxon-name-part><tp:taxon-name-part taxon-name-part-type="subspecies" reg="cretica">cretica</tp:taxon-name-part></tp:taxon-name>. Scale bars: 5 mm (<bold>A</bold>); 1 cm (<bold>B</bold>); 2 mm (<bold>C, F</bold>); 3 cm (<bold>D</bold>); 1 mm (<bold>E</bold>). Drawn by N.<tp:taxon-name><tp:taxon-name-part taxon-name-part-type="genus" reg="Anthemis">A.</tp:taxon-name-part></tp:taxon-name> Katsaros. <italic><tp:taxon-name><tp:taxon-name-part taxon-name-part-type="genus" reg="Anthemis">A.</tp:taxon-name-part><tp:taxon-name-part taxon-name-part-type="species" reg="pasiphaes">pasiphaes</tp:taxon-name-part></tp:taxon-name></italic> was drawn from the holotype (Goula et al. 2379) and Goula &amp; Katsaros (2644), both in ATHU, <italic><tp:taxon-name><tp:taxon-name-part taxon-name-part-type="genus" reg="Anthemis">A.</tp:taxon-name-part><tp:taxon-name-part taxon-name-part-type="species" reg="samariensis">samariensis</tp:taxon-name-part></tp:taxon-name></italic> from material collected from the type locality (Ap. Kal. 9685, <abbrev xmlns:xlink="http://www.w3.org/1999/xlink" xlink:title="Mediterranean Agronomic Institute of Chania" id="ABBRID0E45AG" xlink:type="simple">MAIC</abbrev>) and <tp:taxon-name><tp:taxon-name-part taxon-name-part-type="genus" reg="Anthemis">A.</tp:taxon-name-part><tp:taxon-name-part taxon-name-part-type="species" reg="cretica">cretica</tp:taxon-name-part><tp:taxon-name-part taxon-name-part-type="infraspecific-rank">subsp.</tp:taxon-name-part><tp:taxon-name-part taxon-name-part-type="subspecies" reg="cretica">cretica</tp:taxon-name-part></tp:taxon-name> from material collected on Mt. Parnonas (Goula &amp; Katsaros 2610, ATHU).</p></caption><graphic xmlns:xlink="http://www.w3.org/1999/xlink" xlink:href="phytokeys-229-113_article-102703__-g004.jpg" position="float" orientation="portrait" xlink:type="simple" id="oo_877213.jpg"><uri content-type="original_file" xlink:type="simple">https://binary.pensoft.net/fig/877213</uri></graphic></fig><fig id="F5" position="float" orientation="portrait"><object-id xmlns:xlink="http://www.w3.org/1999/xlink" content-type="doi" xlink:type="simple">10.3897/phytokeys.229.102703.figure5</object-id><object-id xmlns:xlink="http://www.w3.org/1999/xlink" content-type="arpha" xlink:type="simple">F7278673-0259-55FF-8DDA-205C8C57C1C1</object-id><label>Figure 5.</label><caption><p><italic><tp:taxon-name><tp:taxon-name-part taxon-name-part-type="genus" reg="Anthemis">Anthemis</tp:taxon-name-part><tp:taxon-name-part taxon-name-part-type="species" reg="pasiphaes">pasiphaes</tp:taxon-name-part></tp:taxon-name></italic> at its locus classicus <bold>A</bold> plant growing on a vertical rock <bold>B</bold> capitulum. Photo taken on 29.04.2018 by K. Goula. Scale bars: 5 cm (<bold>A</bold>); 5 mm (<bold>B</bold>).</p></caption><graphic xmlns:xlink="http://www.w3.org/1999/xlink" xlink:href="phytokeys-229-113_article-102703__-g005.jpg" position="float" orientation="portrait" xlink:type="simple" id="oo_877214.jpg"><uri content-type="original_file" xlink:type="simple">https://binary.pensoft.net/fig/877214</uri></graphic></fig></tp:treatment-sec><tp:treatment-sec sec-type="description" id="SECID0EXABG"><title>Description.</title><p>Perennial herb with stock covered in last year’s leaf sheaths. Indumentum woolly, ± appressed, hairs medifixed. Glands present in most parts of plant. Stems simple or branched; leafy non-flowering shoots present at anthesis. Flowering stems decumbent to erect, simple, 10–25 cm tall, angled, woolly, greyish-green, with successively smaller and less dissected leaves up to middle, and entire, scale-like leaves up to almost below capitulum. Leaves somewhat aromatic with golden stalked glands on leaf surface, greyish-green, up to 6 cm long, with both surfaces woolly; petiole up to 3 cm long and 0.5–1 mm wide; leaf blade 2-pinnatisect, ovate in outline, 2–3 cm × ca. 1.5 cm; primary segments usually 7, each one divided into 2–5 ultimate lobes; ultimate lobes narrowly oblanceolate to obovate, 0.7–1.5 mm wide, apex subacute with minute cartilaginous cusp, usually hidden below the dense trichomes. Capitulum solitary, radiate. Involucre hemispherical, 10–12 mm wide. Involucral bracts imbricate, greyish-green, lanceolate, 3.5–5 × 1.2–1.5 mm, outer surface villous with dark green or dark brown midvein; margin dark brown, 0.1–0.3 mm wide, membranous, densely and minutely lacerate, apex dark brown to black, acute to acuminate. Receptacle hemispherical becoming hemispherical-conical, apex obtuse. Receptacular scales narrowly oblanceolate, navicular, 4–6 × 0.7–1 mm, scarious, apex usually cuneate or emarginate, midvein straw coloured, prominent, leading to arista (1–)1.5–2 mm long. Ligulate florets 14–20; tube green, cylindrical, 2–2.5 mm × ca. 1 mm; ligules patent at anthesis, later reflexed, white, oblong to oblong-obovate, 10–15 × 3–5 mm, spotted with sessile glands. Disk florets yellow, spotted with sessile glands; tube cylindric, 3–3.5 mm long (including the lobes), 0.5–0.8 mm wide; lobes 5, triangular, 0.5–0.7 mm long; lower part of disk florets swollen and spongy at maturity. Achenes straw-coloured, narrowly obconic-oblong. Achenes of disk florets weakly 4-angled, slightly curved, 1.8–2.5 mm long, excluding pappus, 0.5–0.8 mm wide, more or less longitudinally ribbed; pappus oblique, forming short lacerate corona 0.2–0.4 mm wide and lacerate auricle adaxially; auricle scarious, 0.5–0.8 mm long, densely and finely longitudinally veined. Achenes of ligulate florets more curved and more prominently ribbed, 2.3–2.6 mm long excluding pappus, surface characters as in achenes of disk florets, but additionally sessile glands present; pappus as in achenes of disk florets, but auricle entire, 0.8–1 mm long, with lacerate apex. 2<italic>n</italic> = 6<italic>x</italic> = 54.</p></tp:treatment-sec><tp:treatment-sec sec-type="distribution" id="SECID0EBBBG"><title>Distribution and habitat.</title><p><italic><tp:taxon-name><tp:taxon-name-part taxon-name-part-type="genus" reg="Anthemis">Anthemis</tp:taxon-name-part><tp:taxon-name-part taxon-name-part-type="species" reg="pasiphaes">pasiphaes</tp:taxon-name-part></tp:taxon-name></italic> is apparently endemic to Mt. Kedros, restricted to its northern part (Fig. <xref ref-type="fig" rid="F2">2</xref>). It grows on steep, calcareous cliffs, mostly inaccessible even to the numerous goats that graze the area. Currently known only from the type locality, at 1265 m a.s.l., but presumably also occurring higher up, on the same slope. It grows together with other endemics of Kriti, like <italic><tp:taxon-name><tp:taxon-name-part taxon-name-part-type="genus" reg="Crepis">Crepis</tp:taxon-name-part><tp:taxon-name-part taxon-name-part-type="species" reg="auriculifolia">auriculifolia</tp:taxon-name-part></tp:taxon-name></italic> Spreng., <tp:taxon-name><tp:taxon-name-part taxon-name-part-type="genus" reg="Dianthus">Dianthus</tp:taxon-name-part><tp:taxon-name-part taxon-name-part-type="species" reg="juniperinus">juniperinus</tp:taxon-name-part><tp:taxon-name-part taxon-name-part-type="infraspecific-rank">subsp.</tp:taxon-name-part><tp:taxon-name-part taxon-name-part-type="subspecies" reg="pulviniformis">pulviniformis</tp:taxon-name-part></tp:taxon-name> (Greuter) Turland, <italic><tp:taxon-name><tp:taxon-name-part taxon-name-part-type="genus" reg="Erysimum">Erysimum</tp:taxon-name-part><tp:taxon-name-part taxon-name-part-type="species" reg="raulinii">raulinii</tp:taxon-name-part></tp:taxon-name></italic> Boiss., <italic><tp:taxon-name><tp:taxon-name-part taxon-name-part-type="genus" reg="Lomelosia">Lomelosia</tp:taxon-name-part><tp:taxon-name-part taxon-name-part-type="species" reg="albocincta">albocincta</tp:taxon-name-part></tp:taxon-name></italic> (Greuter) Greuter &amp; Burdet, <italic><tp:taxon-name><tp:taxon-name-part taxon-name-part-type="genus" reg="Sesleria">Sesleria</tp:taxon-name-part><tp:taxon-name-part taxon-name-part-type="species" reg="doerfleri">doerfleri</tp:taxon-name-part></tp:taxon-name></italic> Hayek, and <italic><tp:taxon-name><tp:taxon-name-part taxon-name-part-type="genus" reg="Staehelina">Staehelina</tp:taxon-name-part><tp:taxon-name-part taxon-name-part-type="species" reg="petiolata">petiolata</tp:taxon-name-part></tp:taxon-name></italic> (L.) Hilliard &amp; B.L.Burtt.</p></tp:treatment-sec><tp:treatment-sec sec-type="etymology" id="SECID0E5DBG"><title>Etymology.</title><p>The specific epithet derives from the female name Pasiphaë and consists of the Greek words <italic>πάσι</italic> (= all) and <italic>φάος/φῶς</italic> (= light), i.e., “she who illuminates everyone”. Pasiphaë was daughter of Helios (god of the Sun), wife of King Minos, Queen of Kriti and immortal, according to Greek mythology.</p></tp:treatment-sec><tp:treatment-sec sec-type="phenology" id="SECID0EIEBG"><title>Phenology.</title><p>Flowering from late April to early June; fruiting from June to July.</p></tp:treatment-sec><tp:treatment-sec sec-type="conservation status" id="SECID0ENEBG"><title>Conservation status.</title><p><italic><tp:taxon-name><tp:taxon-name-part taxon-name-part-type="genus" reg="Anthemis">Anthemis</tp:taxon-name-part><tp:taxon-name-part taxon-name-part-type="species" reg="pasiphaes">pasiphaes</tp:taxon-name-part></tp:taxon-name></italic> is currently known from the type locality only. This single population is considerably small, with no more than 50 individuals counted, and restricted to practically inaccessible cliffs. The species has not been recorded elsewhere, although there are several similar habitats around in Kriti, which is botanically one of the best explored regions of Greece (<xref ref-type="bibr" rid="B42">Strid and Tan 2017</xref>). Potentially suitable localities on Mt. Kedros have not revealed any additional populations so far. The presence of grazing animals in the area is very apparent, limiting the small population to very steep cliffs. Neither mature individuals nor leaf rosettes were observed in localities accessible to goats. A rock-climbing area on the southern slopes of Mt. Kedros is not a threat to <italic><tp:taxon-name><tp:taxon-name-part taxon-name-part-type="genus" reg="Anthemis">A.</tp:taxon-name-part><tp:taxon-name-part taxon-name-part-type="species" reg="pasiphaes">pasiphaes</tp:taxon-name-part></tp:taxon-name></italic> at present; however, the northern part of the mountain is also suitable for rock-climbing activities that would potentially destroy the only known population. Αlthough we counted a very small number of mature plants, it is possible that more plants are present, very locally, on cliffs surrounding the <italic>locus classicus</italic>, given that they are not accessible to goats and retain enough moisture and some shade to permit uninterrupted growth of <italic><tp:taxon-name><tp:taxon-name-part taxon-name-part-type="genus" reg="Anthemis">A.</tp:taxon-name-part><tp:taxon-name-part taxon-name-part-type="species" reg="pasiphaes">pasiphaes.</tp:taxon-name-part></tp:taxon-name></italic> If distribution and frequency of mature plants follow the same patterns we observed during field work, we may then estimate with some certainty that the total population of the species is fewer than 250 mature individuals. Therefore, the species meets the Criterion D (number of mature individuals &lt;250) following the IUCN Guidelines for the assessment of taxa known only from the type locality (<xref ref-type="bibr" rid="B20">IUCN Standards and Petitions Committee 2022</xref>). The IUCN Red List category of Endangered seems suitable (EN D).</p></tp:treatment-sec><tp:treatment-sec><!--Section generated to contain objects referenced in tp:taxon-treatment.--><fig id="F2" position="float" orientation="portrait"><object-id xmlns:xlink="http://www.w3.org/1999/xlink" content-type="doi" xlink:type="simple">10.3897/phytokeys.229.102703.figure2</object-id><object-id xmlns:xlink="http://www.w3.org/1999/xlink" content-type="arpha" xlink:type="simple">EF323DAA-85E4-5637-9F50-A93BC3353CFE</object-id><label>Figure 2.</label><caption><p>Distribution of <tp:taxon-name><tp:taxon-name-part taxon-name-part-type="genus" reg="Anthemis">Anthemis</tp:taxon-name-part><tp:taxon-name-part taxon-name-part-type="infraspecific-rank">sect.</tp:taxon-name-part><tp:taxon-name-part taxon-name-part-type="section" reg="Hiorthia">Hiorthia</tp:taxon-name-part></tp:taxon-name> on Kriti Island. Pink dot: <italic><tp:taxon-name><tp:taxon-name-part taxon-name-part-type="genus" reg="Anthemis">A.</tp:taxon-name-part><tp:taxon-name-part taxon-name-part-type="species" reg="samariensis">samariensis</tp:taxon-name-part></tp:taxon-name></italic>, red dot: <italic><tp:taxon-name><tp:taxon-name-part taxon-name-part-type="genus" reg="Anthemis">A.</tp:taxon-name-part><tp:taxon-name-part taxon-name-part-type="species" reg="pasiphaes">pasiphaes</tp:taxon-name-part></tp:taxon-name></italic>, yellow dots: <italic><tp:taxon-name><tp:taxon-name-part taxon-name-part-type="genus" reg="Anthemis">A.</tp:taxon-name-part><tp:taxon-name-part taxon-name-part-type="species" reg="abrotanifolia">abrotanifolia</tp:taxon-name-part></tp:taxon-name></italic>. Based on <xref ref-type="bibr" rid="B41">Strid (2016b)</xref> and additional specimens in ATHU, <abbrev xmlns:xlink="http://www.w3.org/1999/xlink" xlink:title="Mediterranean Agronomic Institute of Chania" id="ABBRID0EEEAG" xlink:type="simple">MAIC</abbrev> and NHMC. Background map data: Google, SIO, NOAA, U.S. Navy, NGA, GEBCO.</p></caption><graphic xmlns:xlink="http://www.w3.org/1999/xlink" xlink:href="phytokeys-229-113_article-102703__-g002.jpg" position="float" orientation="portrait" xlink:type="simple" id="oo_877211.jpg"><uri content-type="original_file" xlink:type="simple">https://binary.pensoft.net/fig/877211</uri></graphic></fig></tp:treatment-sec><ref-list><ref id="B41"><mixed-citation xmlns:xlink="http://www.w3.org/1999/xlink" xlink:type="simple"><person-group><name name-style="western"><surname>Strid</surname><given-names>A</given-names></name></person-group> (<year>2016b</year>) <article-title>Atlas of the Aegean flora, Part 2: Maps.</article-title><source>Englera</source><volume>33</volume>: <fpage>1</fpage>–<lpage>878</lpage>. [Berlin: Botanic Garden and Botanical Museum Berlin, Freie Universität Berlin] <ext-link xlink:href="https://www.jstor.org/stable/i40216011" ext-link-type="uri" xlink:type="simple">https://www.jstor.org/stable/i40216011</ext-link></mixed-citation></ref><ref id="B42"><mixed-citation xmlns:xlink="http://www.w3.org/1999/xlink" xlink:type="simple"><person-group><name name-style="western"><surname>Strid</surname><given-names>A</given-names></name><name name-style="western"><surname>Tan</surname><given-names>K</given-names></name></person-group> (<year>2017</year>) <article-title>Recent progress in plant taxonomy and floristic studies in Greece.</article-title><source>Botanica Serbica</source><volume>41</volume>(<issue>2</issue>): <fpage>123</fpage>–<lpage>152</lpage>.</mixed-citation></ref><ref id="B20"><mixed-citation xmlns:xlink="http://www.w3.org/1999/xlink" xlink:type="simple">IUCN Standards and Petitions Committee (<year>2022</year>) Guidelines for Using the IUCN Red List Categories and Criteria. Version 15.1. Prepared by the Standards and Petitions Committee. <ext-link xlink:href="https://www.iucnredlist.org/documents/RedListGuidelines.pdf" ext-link-type="uri" xlink:type="simple">https://www.iucnredlist.org/documents/RedListGuidelines.pdf</ext-link> [Accessed 20/11/2022]</mixed-citation></ref></ref-list></tp:taxon-treatment>
